# Supplementary material for: Cell-Wall Hydrolases as Antimicrobials against Staphylococcus Species: Focus on Sle1
Source: Microorganisms. 2019 Nov 12;7(11):559. doi: 10.3390/microorganisms7110559 (PMC6921076; doi:10.3390/microorganisms7110559)
Supplement: Supplementary file 1 [file microorganisms-07-00559-s001.zip]

Archive with 3 entries (3 files):
- FIGURE S1.pdf
- TableS1.pdf
- TableS2.xlsx
